# Supplementary material for: Bioactive Properties of the Microwave-Assisted Olive Leaf Extract and Its Incorporation into a Whey Protein Isolate Coating of Semi-Hard Cheese
Source: Foods. 2025 Apr 25;14(9):1496. doi: 10.3390/foods14091496 (PMC12071697; doi:10.3390/foods14091496)
Supplement: Supplementary file 1 [file foods-14-01496-s001.zip]

Archive with 1 entries (1 files):
- foods-3592189-supplementary.pdf
